# Supplementary material for: Voacanga globosa Spirobisindole Alkaloids Exert Antiviral Activity in HIV Latently Infected Cell Lines by Targeting the NF-κB Cascade: In Vitro and In Silico Investigations
Source: Molecules. 2022 Feb 5;27(3):1078. doi: 10.3390/molecules27031078 (PMC8840767; doi:10.3390/molecules27031078)
Supplement: Supplementary file 1 [file molecules-27-01078-s001.zip]

Archive with 1 entries (1 files):
- molecules-1483135-Supplementary.pdf
